# Supplementary material for: Whole-Genome Sequencing Analysis of Serially Isolated Multi-Drug and Extensively Drug Resistant Mycobacterium tuberculosis from Thai Patients
Source: PLoS One. 2016 Aug 12;11(8):e0160992. doi: 10.1371/journal.pone.0160992 (PMC4982626; doi:10.1371/journal.pone.0160992)
Supplement: S1 Table — (XLSX) [file pone.0160992.s001.xlsx]

## Sheet: Sheet1
			S1 Table. Drug resistance associated mutations detected by bioninformatic tools.
Subjects	Code	Date of isolation	Tools	Drug resistant profiles
				INH	RIF	EMB	PZA	SM	FQ.gr	OFX	MOX	GAT	LEV	AG.gr	AK	K	Cm	ETO	PAS	Lzd	Cfz	Bdq
Patient I
Isolate I	WBB259	2007-11-09	Phenotype	R	R	R	NA	S *	NA	R	R	R	R	NA	R	R	NA	S	S *	NA	NA	NA
	(DS16220)		TBProfiler	katG (Ser315Thr)	rpoB (Ser450Leu)	embB (Met306Ile)	pncA (Ile90Ser)	rrs (A1401G)	gyrA (Asp94Gly)	NA	NA	NA	NA	NA	rrs (A1401G)	rrs (A1401G)	rrs (A1401G)	S	folC (Glu40Gly)	S	S	S
			PhyResSE	katG (Ser315Thr)	rpoB (Ser450Leu)	embB (Met306Ile)	S	S	gyrA (Asp94Gly)	NA	NA	NA	NA	NA	rrs (A1401G)	rrs (A1401G)	rrs (A1401G)	S	S	S	NA	NA
			KvarQ	katG (Ser315Thr)	rpoB (Ser450Leu)	embB (Met306Ile)	pncA (Ile90Ser)	S	gyrA (Asp94Gly)	NA	NA	NA	NA	NA	rrs (A1401G)	rrs (A1401G)	S	NA	NA	NA	NA	NA
			PhyTB	S	rpoB (Ser450Leu)	S	pncA (Ile90Ser)	rrs (A1401G)	S	NA	NA	NA	NA	S	NA	S	S	S	S	NA	NA	NA
Isolate II	WBB260	2008-01-19	Phenotype	R	R	R	NA	S *	NA	R	R	R	R	NA	R	R	NA	S	S *	NA	NA	NA
	(DS16780)		TBProfiler	katG (Ser315Thr)	rpoB (Ser450Leu)	embB (Met306Ile)	pncA (Ile90Ser)	rrs (A1401G)	gyrA (Asp94Gly)	NA	NA	NA	NA	NA	rrs (A1401G)	rrs (A1401G)	rrs (A1401G)	S	folC (Glu40Gly)	S	S	S
			PhyResSE	katG (Ser315Thr)	rpoB (Ser450Leu)	embB (Met306Ile)	S	S	gyrA (Asp94Gly)	NA	NA	NA	NA	NA	rrs (A1401G)	rrs (A1401G)	rrs (A1401G)	S	S	S	NA	NA
			KvarQ	katG (Ser315Thr)	rpoB (Ser450Leu)	embB (Met306Ile)	pncA (Ile90Ser)	S	gyrA (Asp94Gly)	NA	NA	NA	NA	NA	rrs (A1401G)	rrs (A1401G)	S	NA	NA	NA	NA	NA
			PhyTB	S	rpoB (Ser450Leu)	S	pncA (Ile90Ser)	rrs (A1401G)	S	NA	NA	NA	NA	S	NA	S	S	S	S	NA	NA	NA
Pateint II											#				+	+
Isolate I	WBB270	2008-10-31	Phenotype	R	R	R	NA	R	NA	R	R	S *	R	NA	S	S	NA	S	R	NA	NA	NA
	(DS19048)		TBProfiler	katG (Ser315Thr)	rpoB (His445Tyr)	embB (Met306Val)	S	rpsL (Lys43Arg)	gyrA (Asp94Asn)	NA	NA	NA	NA	NA	S	S	S	S	S	S	S	S
			PhyResSE	katG (Ser315Thr)	rpoB (His445Tyr)	embB (Met306Val)	S	rpsL (Lys43Arg)	gyrA (Asp94Asn)	NA	NA	NA	NA	NA	S	S	S	S	S	S	NA	NA
			KvarQ	katG (Ser315Thr)	rpoB (His445Tyr)	embB (Met306Val)	S	rpsL (Lys43Arg)	gyrA (Asp94Asn)	NA	NA	NA	NA	NA	S	S	S	NA	NA	NA	NA	NA
			PhyTB	S	rpoB (His445Tyr)	S	S	rpsL (Lys43Arg)	S	NA	NA	NA	NA	S	NA	S	S	S	S	NA	NA	NA
Isolate II	WBB273	2009-07-24	Phenotype	R	R	R	NA	R	NA	R	S *	S *	R	NA	R	R	NA	S	R	NA	NA	NA
	(DS21277)		TBProfiler	katG (Ser315Thr)	rpoB (His445Tyr)	embB (Met306Val)	S	rpsL (Lys43Arg)	gyrA (Asp94Asn)	NA	NA	NA	NA	NA	S	S	S	S	folC (Ser150Gly)	S	S	S
			PhyResSE	katG (Ser315Thr)	rpoB (His445Tyr)	embB (Met306Val)	S	rpsL (Lys43Arg)	gyrA (Asp94Asn)	NA	NA	NA	NA	NA	S	S	S	S	S	S	NA	NA
			KvarQ	katG (Ser315Thr)	rpoB (His445Tyr)	embB (Met306Val)	S	rpsL (Lys43Arg)	gyrA (Asp94Asn)	NA	NA	NA	NA	NA	S	S	S	NA	NA	NA	NA	NA
			PhyTB	S	rpoB (His445Tyr)	S	S	rpsL (Lys43Arg)	S	NA	NA	NA	NA	S *	NA	S	S	S	S	NA	NA	NA
Pateint III											+	+	+
Isolate I	WBB274	2009-09-12	Phenotype	R	R	R	NA	R	NA	S *	S *	S *	S *	NA	S	S	NA	R	S *	NA	NA	NA
	(DS21644)		TBProfiler	inhA (Ser94Ala), katG (Ser315Asn)	rpoB (Ser441Leu), rpoB (Glu460Gly)	embB (Met306Ile)	S	rrs (A907C)	gyrA (Ser91Pro)	NA	NA	NA	NA	NA	S	S	S	inhA (Ser94Ala)	folC (Ile43Thr)	S	S	S
			PhyResSE	inhA (Ser94Ala), katG (Ser315Asn)	rpoB (Ser441Leu)	embB (Met306Ile)	S	S	gyrA (Ser91Pro)	NA	NA	NA	NA	NA	S	S	S	inhA (Ser94Ala)	S	S	NA	NA
			KvarQ	katG (Ser315Thr)	rpoB (Ser441Leu)	embB (Met306Ile)	pncA (Thr160Pro)	rrs (A907C)	gyrA (Ser91Pro)	NA	NA	NA	NA	NA	S	S	S	NA	NA	NA	NA	NA
			PhyTB	inhA (Ser94Ala), katG (Ser315Asn)	rpoB (Ser441Leu), rpoB (Glu460Gly)	S	S	S	S	NA	NA	NA	NA	S	NA	S	S	S	S	NA	NA	NA
Isolate II	WBB280	2011-10-14	Phenotype	R	R	R	NA	R	NA	R	S *	S *	S *	NA	S	S	NA	S	S	NA	NA	NA
	(DS29147)		TBProfiler	katG (Ser315Thr)	rpoB (His445Tyr)	embB (Gln497Arg)	pncA (Thr160Pro)	rpsL (Lys43Arg)	gyrA (Asp94Gly)	NA	NA	NA	NA	NA	S	eis (G-14A promoter)	S	S	S	S	S	S
			PhyResSE	katG (Ser315Thr)	rpoB (His445Tyr)	embB (Gln497Arg)	pncA (Thr160Pro)	rpsL (Lys43Arg)	gyrA (Asp94Gly)	NA	NA	NA	NA	NA	S	eis (G-14A promoter)	S	S	S	S	NA	NA
			KvarQ	katG (Ser315Thr)	rpoB (His445Tyr)	embB (Gln497Arg)	S	rpsL (Lys43Arg)	gyrA (Asp94Gly)	NA	NA	NA	NA	NA	S	S	S	NA	NA	NA	NA	NA
			PhyTB	S	rpoB (His445Tyr)	embB (Gln497Arg)	pncA (Thr160Pro)	rpsL (Lys43Arg)	S	NA	NA	NA	NA	S	NA	eis (G-14A promoter)	S	S	S	NA	NA	NA
Isolate III	WBB284	2012-06-15	Phenotype	R	R	R	NA	R	NA	R	R	R	R	NA	S	S	NA	S	S	NA	NA	NA
	(DS31231)		TBProfiler	katG (Ser315Thr)	rpoB (His445Tyr)	embB (Gln497Arg)	pncA (Thr160Pro)	rpsL (Lys43Arg)	gyrA (Asp94Gly)	NA	NA	NA	NA	NA	S	eis (G-14A promoter)	S	S	S	S	S	S
			PhyResSE	katG (Ser315Thr)	rpoB (His445Tyr)	embB (Gln497Arg)	pncA (Thr160Pro)	rpsL (Lys43Arg)	gyrA (Asp94Gly)	NA	NA	NA	NA	NA	S	eis (G-14A promoter)	S	S	S	S	NA	NA
			KvarQ	katG (Ser315Thr)	rpoB (His445Tyr)	embB (Gln497Arg)	S	rpsL (Lys43Arg)	gyrA (Asp94Gly)	NA	NA	NA	NA	NA	S	S	S	NA	NA	NA	NA	NA
			PhyTB	S	rpoB (His445Tyr)	embB (Gln497Arg)	pncA (Thr160Pro)	rpsL (Lys43Arg)	S	NA	NA	NA	NA	S	NA	eis (G-14A promoter)	S	S	S	NA	NA	NA
	Drug susceptibility test (DST) of WGS: 1TB Profiler, 2PhyResSE, 3KVarQ, 4 PhyTB. VCF file from samtools calling were used for PhyTB. NA: not available (the gene mutation of particular drug is not included), #: Reversion from resistant to susceptible phenotype, +: Conversion from susceptible to resistance phenotype, INH: isoniazid, RIF: rifampicin, AMI: amikacin, EMB: ethambutol, ETO: ethionamide,…
